# Supplementary material for: Integrative ATAC-seq and RNA-seq analyses of IPEC-J2 cells reveals porcine transcription and chromatin accessibility changes associated with Escherichia coli F18ac inhibited by Lactobacillus reuteri
Source: Front Microbiol. 2023 Feb 16;14:1101111. doi: 10.3389/fmicb.2023.1101111 (PMC9978113; doi:10.3389/fmicb.2023.1101111)
Supplement: SUPPLEMENTARY TABLE S2 — Metadata and mapping statistics for RNA-seq and ATAC-seq. [file Table_2.XLSX]

## Sheet: RNA-seq
Table S2. Metadata and mapping statistics for RNA-seq and ATAC-seq
Sample	Raw Reads	GC (%)	Q20 (%)	Total_Reads	Mapped_Reads	Percentage of mapped reads	RIN
CTL1	44478612	51.97	0.97245	42355200	41462627	0.9789	7.3
CTL2	39986280	52.285	0.97105	37956688	37161381	0.979	8.3
CTL3	40983590	53.27	0.97075	38815922	38031630	0.9798	10
EC1	47131968	53.285	0.97245	44826184	43899831	0.9793	8.5
EC2	41027188	51.55	0.9682	38798498	37716093	0.9721	6.3
EC3	42474952	53.64	0.97045	40184300	39366856	0.9797	9.9
LR.EC1	37498878	52.6	0.97035	35544012	34789845	0.9788	6.3
LR.EC2	37451556	52.84	0.96935	35432762	34553322	0.9752	6.7
LR.EC3	37818238	52.49	0.9704	35850386	35064603	0.9781	6.8

## Sheet: ATAC-seq
Sample	Total_Reads	Mapped_Reads	Percentage of mapped reads	Uniq_Mapped_Reads	Percentage of Uniq_Mapped_Reads	Number
CTL1	42355164	33311961	0.7865	17648858	0.4167	21140
CTL2	37956646	30029986	0.7912	15915020	0.4193	21010
CTL3	38815900	28995390	0.747	15657556	0.4034	22327
EC1	91121276	64808184	0.7112	43693716	0.4795	64717
EC2	100969784	74752707	0.7403	54109946	0.5359	67076
EC3	94837500	63615005	0.6708	39922956	0.421	62589
LR.EC1	102923054	55784559	0.542	32998378	0.3206	56910
LR.EC2	93987174	63080406	0.6712	22600806	0.2405	35720
LR.EC3	94187114	67278431	0.7143	49486182	0.5254	67977
