# Supplementary material for: Integrative ATAC-seq and RNA-seq analyses of IPEC-J2 cells reveals porcine transcription and chromatin accessibility changes associated with Escherichia coli F18ac inhibited by Lactobacillus reuteri
Source: Front Microbiol. 2023 Feb 16;14:1101111. doi: 10.3389/fmicb.2023.1101111 (PMC9978113; doi:10.3389/fmicb.2023.1101111)
Supplement: SUPPLEMENTARY TABLE S3 — Pathways enriched by GSEA analysis between E. coli F18ac and control groups. [file Table_3.XLSX]

## Sheet: Sheet 1
Table S3. Pathways enriched by GSEA analysis between E. coli F18ac and control groups
ID	Description	setSize	enrichmentScore	NES	pvalue	p.adjust	qvalues	rank	leading_edge	core_enrichment
ssc05200	Pathways in cancer	366	0.403685	1.62785	0.00112486	0.0152067	0.0108311	2422	tags=36%, list=22%, signal=29%	EGLN3/PTGS2/VEGFA/PGF/PIK3R1/ETS1/HEY2/BMP2/RASSF5/EGLN1/NOS2/ITGA2/RPS6KA5/GNB4/PTCH1/GNAQ/MAP2K1/FZD5/AXIN2/SPI1/PDGFA/RASSF1/DLL1/ITGA6/WNT7B/EPAS1/STAT6/FN1/EGFR/IL6R/PDGFRB/PPARD/CAMK2D/WNT11/ROCK2/EDN1/ADCY8/SUFU/SP1/NOTCH3/CBL/TGFA/LAMA1/CXCL8/HEY1/LPAR5/FAS/ALK/COL4A4/PIM1/MDM2/CDKN1A/CHUK/IL13RA1/WNT7A/BCL2L1/TCF7L1/FOS/CTBP2/MET/PTCH2/BRAF/NCOA3/AKT3/LAMB3/CAMK2B/WNT9A/ZBTB17/BDKRB2/PLC…
ssc05165	Human papillomavirus infection	242	0.394853	1.53383	0.00121212	0.0152067	0.0108311	2330	tags=33%, list=22%, signal=27%	PTGS2/CREB5/VEGFA/PIK3R1/HEY2/SPP1/HES2/ITGA5/CHAD/ITGA2/COL2A1/MAP2K1/FZD5/AXIN2/ITGB4/ATP6V1C2/PARD6G/ITGA6/WNT7B/ITGA9/DLG3/FN1/EGFR/PDGFRB/WNT11/NOTCH3/ATP6V1E2/LAMA1/HEY1/THBS1/FAS/COL4A4/PPP2R3A/HES6/ITGB3/MDM2/TNF/CDKN1A/CHUK/ITGB8/DLG1/WNT7A/TCF7L1/ITGA1/PARD6B/MAML1/HES4/AKT3/LAMB3/WNT9A/TICAM1/PPP2R3B/PPP2R2C/FZD7/NOTCH2/COL1A2/LAMA3/UBE3A/PIK3CD/HES7/ITGA3/ITGAV/LAMA5/TCF7L2/TNN/ITGB5/…
ssc04151	PI3K-Akt signaling pathway	221	0.457174	1.7626	0.0012285	0.0152067	0.0108311	2457	tags=39%, list=23%, signal=31%	DDIT4/CREB5/VEGFA/PGF/PIK3R1/SPP1/EFNA1/ITGA5/CHAD/NGF/EREG/ITGA2/GNB4/COL2A1/MAP2K1/INSR/PDGFA/PIK3R6/ITGB4/ITGA6/ITGA9/FN1/EGFR/IL6R/GYS1/FOXO3/PDGFRB/AREG/KDR/NGFR/TGFA/LAMA1/LPAR5/THBS1/COL4A4/MCL1/PPP2R3A/ITGB3/MDM2/PIK3AP1/CDKN1A/CHUK/ITGB8/BCL2L1/MET/ITGA1/AKT3/LAMB3/FGFR1/TEK/CHRM2/PCK1/NTF4/PPP2R3B/PPP2R2C/FLT1/EPHA2/COL1A2/LAMA3/FGFR3/VEGFC/PIK3CD/ITGA3/ITGAV/LAMA5/TNN/ITGB5/ITGB1/IKBKB…
ssc04010	MAPK signaling pathway	211	0.468143	1.79154	0.00123762	0.0152067	0.0108311	2128	tags=33%, list=20%, signal=27%	CACNA2D2/VEGFA/PGF/EFNA1/MAP3K2/IL1A/NGF/MKNK2/EREG/DUSP1/RPS6KA5/MAP2K1/INSR/HSPA1L/PDGFA/NF1/MAP3K8/MAP3K13/CACNB2/EGFR/DUSP10/PDGFRB/AREG/KDR/DUSP5/PTPN7/PLA2G4A/NGFR/DUSP16/TGFA/FAS/DUSP8/RASA2/FLNC/TNF/CHUK/PPM1B/MAP3K3/FOS/NFATC3/MET/ELK4/BRAF/MAP4K4/AKT3/MAPK8IP2/FGFR1/CACNB3/TEK/TAOK1/MAPKAPK2/MAP3K5/DUSP4/HSPB1/NTF4/FLT1/FLNB/EPHA2/FGFR3/VEGFC/NFATC1/TGFB1/PAK2/IL1R1/CACNG6/IKBKB/EFNA5/G…
ssc05205	Proteoglycans in cancer	159	0.453593	1.68273	0.00128041	0.0152067	0.0108311	2384	tags=42%, list=22%, signal=33%	PLAUR/VEGFA/PIK3R1/ITGA5/GAB1/TIMP3/PLAU/CD44/ITGA2/PTCH1/MAP2K1/FZD5/PLCE1/HBEGF/WNT7B/ANK2/PPP1R12A/FN1/EGFR/ITPR1/CAMK2D/WNT11/KDR/ROCK2/CBL/ITPR2/ITPR3/THBS1/FAS/ITGB3/MDM2/FLNC/TNF/CDKN1A/HSPG2/WNT7A/PPP1R12B/MET/BRAF/AKT3/CAMK2B/WNT9A/SDC4/FGFR1/FLNB/FZD7/COL1A2/SRC/ARHGEF12/PTPN6/ROCK1/PLCG1/CAMK2G/PIK3CD/ITGAV/TGFB1/ITGB5/ITGB1/MMP2/ERBB2/MTOR/EZR/ESR1/RAF1/FZD3/ACTG1/ARAF
ssc04015	Rap1 signaling pathway	146	0.523764	1.93109	0.00128205	0.0152067	0.0108311	2426	tags=47%, list=23%, signal=37%	VEGFA/PGF/PIK3R1/RASSF5/EFNA1/NGF/GNAQ/GRIN2A/MAP2K1/INSR/ADORA2A/PLCE1/PDGFA/PARD6G/RAPGEF3/EGFR/PDGFRB/KDR/ADCY8/NGFR/GRIN2B/RAPGEF5/LPAR5/THBS1/GRIN1/ITGB3/RAP1GAP/PRKD2/SIPA1L1/MET/PARD6B/ARAP3/BRAF/AKT3/PLCB1/FGFR1/PRKD1/TEK/GNAI1/ADCY3/ADCY7/FLT1/EPHA2/SRC/LCP2/FGFR3/ADCY6/PLCG1/VEGFC/PIK3CD/RAPGEF1/PARD3/ITGB1/ADCY9/EFNA5/CTNND1/PFN2/RAPGEF2/RGS14/RAF1/CDH1/PRKCI/F2R/ACTG1/AFDN/RALA/ADCY4/…
ssc05163	Human cytomegalovirus infection	157	0.421632	1.56452	0.00128205	0.0152067	0.0108311	2457	tags=31%, list=23%, signal=24%	PTGS2/CREB5/VEGFA/PIK3R1/GNB4/GNAQ/MAP2K1/EGFR/ITPR1/IL6R/ROCK2/ADCY8/SP1/ITPR2/CXCL8/ITPR3/FAS/PTK2B/ITGB3/MDM2/TNF/CDKN1A/CHUK/NFATC3/AKT3/PLCB1/GNAI1/ADCY3/CX3CL1/ADCY7/SRC/ARHGEF12/ADCY6/ROCK1/NFATC1/PIK3CD/ITGAV/ADCY9/IL1R1/IKBKB/NFATC2/MTOR/JAK1/RAF1/CCL5/ATF4/GNA13/ADCY4/CREB3L2
ssc04014	Ras signaling pathway	150	0.547055	2.01569	0.00129534	0.0152067	0.0108311	2077	tags=36%, list=19%, signal=29%	ETS2/VEGFA/PGF/ABL2/PIK3R1/ETS1/RASSF5/EFNA1/GAB1/NGF/GNB4/KSR1/RGL1/GRIN2A/MAP2K1/INSR/PLCE1/PDGFA/NF1/RASSF1/EGFR/PDGFRB/KDR/PLA2G4A/RASAL2/NGFR/GRIN2B/SYNGAP1/TGFA/RAPGEF5/SHC3/RASA2/GRIN1/CHUK/PLA2G3/BCL2L1/MET/AKT3/REL/FGFR1/PLD1/TEK/NTF4/FLT1/EPHA2/FGFR3/PLCG1/VEGFC/ARF6/PIK3CD/PAK2/FOXO4/IKBKB/EFNA5
ssc04510	Focal adhesion	138	0.45579	1.66506	0.00130548	0.0152067	0.0108311	2358	tags=43%, list=22%, signal=34%	VEGFA/PGF/PIK3R1/SPP1/ITGA5/CHAD/ITGA2/VCL/COL2A1/MAP2K1/PDGFA/ITGB4/ITGA6/PPP1R12A/ITGA9/FN1/EGFR/PDGFRB/KDR/ROCK2/LAMA1/MYLK/SHC3/THBS1/COL4A4/ITGB3/FLNC/ITGB8/PPP1R12B/DOCK1/MET/ITGA1/BRAF/AKT3/LAMB3/FLT1/FLNB/COL1A2/SRC/LAMA3/ROCK1/ARHGAP5/VEGFC/PIK3CD/PIP5K1A/ITGA3/ITGAV/LAMA5/RAPGEF1/TNN/ITGB5/PAK2/ITGB1/ERBB2/LAMB2/LAMC2/RAF1/COL6A2/ACTN4/ACTG1
ssc04360	Axon guidance	135	0.509964	1.86158	0.00131062	0.0152067	0.0108311	2319	tags=44%, list=22%, signal=35%	EFNB1/PIK3R1/EFNA1/PLXNA4/SEMA4B/NRP1/SSH1/NTN1/PTCH1/SEMA4C/UNC5B/PARD6G/NTNG2/SSH2/SRGAP1/SEMA7A/SEMA3C/CAMK2D/EPHA4/ROCK2/SEMA3B/SRGAP3/ABLIM1/EPHA3/NTNG1/RND1/NFATC3/MET/PLXNA1/PARD6B/SEMA6C/SEMA3D/CAMK2B/PLXNB3/GNAI1/NEO1/EPHA2/SRC/SEMA3A/ARHGEF12/ROCK1/PLCG1/SEMA4G/CAMK2G/PIK3CD/ROBO1/PARD3/PAK2/ITGB1/EFNA5/NFATC2/BOC/ABLIM3/SEMA3E/L1CAM/PLXNB2/RAF1/SEMA3F/FZD3
ssc04020	Calcium signaling pathway	128	0.468693	1.69649	0.00131406	0.0152067	0.0108311	2137	tags=48%, list=20%, signal=39%	VEGFA/TACR2/PLCD3/NGF/NOS2/GNAQ/GRIN2A/ITPKA/ADORA2A/PLCE1/PDGFA/GNA15/ADRB2/EGFR/ITPR1/PDGFRB/CAMK2D/KDR/ADCY8/ITPKB/CAMK4/ITPKC/PHKA2/GRPR/PDE1B/ITPR2/MYLK/ITPR3/ASPH/PTK2B/GRIN1/TPCN2/HTR2B/MET/PTAFR/P2RX1/MST1R/CAMK2B/BDKRB2/PLCB1/PHKA1/FGFR1/CHRM2/PLCD1/ATP2B4/ADCY3/MCU/ADCY7/FLT1/P2RX6/FGFR3/PLCG1/CAMK2G/VEGFC/STIM2/HRH1/ATP2B2/CAMK1G/ADCY9/ERBB2/ATP2A3
ssc04915	Estrogen signaling pathway	82	0.573401	1.96306	0.00137741	0.0152067	0.0108311	2457	tags=46%, list=23%, signal=36%	CREB5/KRT18/PIK3R1/POMC/GNAQ/MAP2K1/HSPA1L/HBEGF/EGFR/ITPR1/ADCY8/SP1/TGFA/ITPR2/SHC3/ITPR3/KRT15/FOS/NCOA3/AKT3/PLCB1/GNAI1/ADCY3/ADCY7/PRKCD/SRC/GABBR1/ADCY6/PIK3CD/NCOA1/ADCY9/MMP2/ESR1/RAF1/HSP90AA1/ATF4/ADCY4/CREB3L2
ssc04072	Phospholipase D signaling pathway	97	0.510528	1.78137	0.00138696	0.0152067	0.0108311	2978	tags=51%, list=28%, signal=37%	PIK3R1/GAB1/MAP2K1/INSR/PDGFA/PIK3R6/AGPAT4/RAPGEF3/EGFR/PDGFRB/PLA2G4A/ADCY8/CXCL8/SHC3/LPAR5/PTK2B/AKT3/DGKE/PLCB1/PLD1/ADCY3/DGKH/ADCY7/DGKI/ADCY6/PLCG1/DGKQ/F2/ARF6/PIK3CD/CYTH3/PIP5K1A/ADCY9/CYTH1/DGKD/MTOR/RAF1/DGKZ/F2R/GNA13/RALA/ADCY4/PLA2G4B/AVP/PRKCA/PTPN11/TSC2/DGKA/PLCG2
ssc04722	Neurotrophin signaling pathway	99	0.471216	1.64364	0.00139082	0.0152067	0.0108311	2592	tags=34%, list=24%, signal=26%	SH2B2/PIK3R1/GAB1/NGF/RPS6KA5/MAP2K1/FOXO3/CAMK2D/CAMK4/NGFR/SHC3/MAP3K3/KIDINS220/BRAF/AKT3/CAMK2B/MAPKAPK2/MAP3K5/NTF4/PRKCD/PLCG1/CAMK2G/PIK3CD/RAPGEF1/IRAK3/IKBKB/SORT1/RAF1/ATF4/MAP2K5/IRAK2/SH2B3/PDPK1/FRS2
ssc04921	Oxytocin signaling pathway	100	0.484101	1.68888	0.00139082	0.0152067	0.0108311	2430	tags=46%, list=23%, signal=36%	PTGS2/CACNA2D2/RCAN1/GNAQ/MAP2K1/PIK3R6/PPP1R12A/CACNB2/NPR1/EGFR/ITPR1/CAMK2D/PLA2G4A/ROCK2/ADCY8/CAMK4/ITPR2/MYLK/ITPR3/CDKN1A/NPR2/FOS/NFATC3/PPP1R12B/PRKAG2/CAMK2B/PLCB1/CACNB3/GNAI1/ADCY3/ADCY7/SRC/ADCY6/ROCK1/CAMK2G/GUCY1B1/NFATC1/CAMK1G/ADCY9/CACNG6/NFATC2/RAF1/CACNA1F/ACTG1/ADCY4/MAP2K5
ssc04371	Apelin signaling pathway	92	0.538785	1.86332	0.00139276	0.0152067	0.0108311	2422	tags=38%, list=22%, signal=30%	SERPINE1/PLAT/APLN/SPP1/NOS2/GNB4/GNAQ/MAP2K1/PIK3R6/ITPR1/ADCY8/CAMK4/NOTCH3/ITPR2/MYLK/ITPR3/PRKCE/PRKAG2/AKT3/MEF2D/PLCB1/GNAI1/ADCY3/HDAC5/SMAD3/ADCY7/ADCY6/HDAC4/ADCY9/MTOR/MEF2A/RAF1/CDH1/GNA13/ADCY4
ssc04066	HIF-1 signaling pathway	77	0.626121	2.11543	0.0013947	0.0152067	0.0108311	1904	tags=42%, list=18%, signal=34%	EGLN3/SERPINE1/PFKFB3/HK2/VEGFA/PIK3R1/ENO2/EGLN1/NOS2/MKNK2/MAP2K1/INSR/EGFR/IL6R/CAMK2D/EDN1/HK1/ALDOC/ENO1/HKDC1/CDKN1A/AKT3/CAMK2B/TEK/PGK1/PFKP/FLT1/LDHC/PLCG1/ARNT/CAMK2G/PIK3CD
ssc04928	Parathyroid hormone synthesis, secretion and action	77	0.557793	1.88457	0.0013947	0.0152067	0.0108311	2473	tags=55%, list=23%, signal=42%	CREB5/GNAQ/MMP13/MAP2K1/SLC34A1/HBEGF/EGFR/ITPR1/ADCY8/SP1/ITPR2/ITPR3/MMP16/PDE4B/CDKN1A/FOS/MMP25/BRAF/RUNX2/PTHLH/MEF2D/PLCB1/FGFR1/VDR/PLD1/MMP15/GNAI1/ADCY3/LRP6/ADCY7/ADCY6/ADCY9/MEF2A/RAF1/ATF4/GNA13/ARAF/LRP5/ADCY4/CREB3L2/PDE4D/PDE4A
ssc04070	Phosphatidylinositol signaling system	78	0.544332	1.84709	0.00139665	0.0152067	0.0108311	2978	tags=55%, list=28%, signal=40%	PIK3R1/PLCD3/PIP4P2/ITPKA/PLCE1/INPP5F/PIK3C2A/ITPR1/ITPKB/ITPKC/ITPK1/ITPR2/ITPR3/PIK3C2B/OCRL/MTMR1/INPP4A/DGKE/SYNJ2/PLCB1/CDS1/PLCD1/DGKH/SYNJ1/DGKI/PLCG1/PIP4K2B/DGKQ/INPP5B/PIK3CD/PIP5K1A/DGKD/INPPL1/PIP4K2A/DGKZ/INPP5A/PPIP5K1/PIKFYVE/CDS2/PRKCA/DGKA/MTM1/PLCG2
ssc04152	AMPK signaling pathway	89	0.489958	1.68844	0.00139665	0.0152067	0.0108311	3193	tags=42%, list=30%, signal=29%	PFKFB3/CREB5/PIK3R1/SCD/INSR/GYS1/FOXO3/PPP2R3A/CFTR/PRKAG2/AKT3/PFKFB4/PCK1/ULK1/PPP2R3B/PFKP/PPP2R2C/PPARG/PIK3CD/HNF4A/PFKL/PPP2R5B/MTOR/SREBF1/PPP2R2A/CREB3L2/PPP2CB/IRS2/PFKFB2/PDPK1/PPP2R5D/TSC2/PPP2R5A/STRADB/TBC1D1/PPP2R5E/PFKM
ssc04933	AGE-RAGE signaling pathway in diabetic complications	80	0.514715	1.74904	0.00139665	0.0152067	0.0108311	2056	tags=35%, list=19%, signal=29%	SERPINE1/F3/VEGFA/PIK3R1/IL1A/PLCD3/PLCE1/FN1/EDN1/CXCL8/COL4A4/PRKCE/PIM1/TNF/ICAM1/AKT3/PLCB1/PLCD1/SMAD3/PRKCD/COL1A2/PLCG1/VEGFC/NFATC1/PIK3CD/TGFB1/AGER/MMP2
ssc05215	Prostate cancer	76	0.526746	1.78042	0.0013986	0.0152067	0.0108311	2612	tags=42%, list=24%, signal=32%	CREB5/PLAT/PIK3R1/PLAU/MAP2K1/PDGFA/EGFR/PDGFRB/TGFA/MDM2/ZEB1/CDKN1A/CHUK/TCF7L1/BRAF/AKT3/FGFR1/INSRR/SPINT1/PIK3CD/TCF7L2/IKBKB/ETV5/ERBB2/MTOR/RAF1/HSP90AA1/ATF4/ARAF/CREB3L2/PDPK1/CREBBP
ssc04012	ErbB signaling pathway	69	0.545043	1.81678	0.00140252	0.0152067	0.0108311	2384	tags=36%, list=22%, signal=28%	ABL2/PIK3R1/GAB1/EREG/MAP2K1/HBEGF/EGFR/CAMK2D/AREG/CBL/TGFA/SHC3/CDKN1A/BRAF/AKT3/CAMK2B/SRC/PLCG1/CAMK2G/PIK3CD/PAK2/ERBB2/MTOR/RAF1/ARAF
ssc05231	Choline metabolism in cancer	70	0.538415	1.80189	0.00140449	0.0152067	0.0108311	3328	tags=59%, list=31%, signal=41%	PIK3R1/MAP2K1/PDGFA/PCYT1A/EGFR/PDGFRB/PLA2G4A/SP1/SLC44A5/SLC44A3/FOS/AKT3/DGKE/GPCPD1/PLD1/SLC44A4/CHKA/WASF2/DGKH/DGKI/PLCG1/DGKQ/PIK3CD/PIP5K1A/DGKD/MTOR/RAF1/DGKZ/WASF3/SLC44A2/SLC44A1/PLA2G4B/PDPK1/PRKCA/TSC2/DGKA/PDGFC/CHPT1/MAPK10/SOS2/HIF1A
ssc04912	GnRH signaling pathway	65	0.580283	1.90812	0.00142857	0.0152067	0.0108311	2550	tags=45%, list=24%, signal=34%	MAP3K2/GNAQ/MAP2K1/HBEGF/EGFR/ITPR1/CAMK2D/PLA2G4A/ADCY8/ITPR2/ITPR3/PTK2B/MAP3K3/CAMK2B/PLCB1/PLD1/ADCY3/ADCY7/PRKCD/SRC/ADCY6/CAMK2G/ADCY9/MMP2/RAF1/CACNA1F/ATF4/ADCY4/PLA2G4B
ssc04925	Aldosterone synthesis and secretion	65	0.587282	1.93114	0.00142857	0.0152067	0.0108311	2457	tags=49%, list=23%, signal=38%	CREB5/POMC/GNAQ/CYP21A2/NPR1/ITPR1/CAMK2D/ADCY8/CAMK4/ITPR2/ITPR3/PRKCE/LDLR/PRKD2/CAMK2B/PLCB1/PRKD1/ATP2B4/ADCY3/ADCY7/ADCY6/SCARB1/CAMK2G/ATP2B2/CAMK1G/ADCY9/ATF1/DAGLA/CACNA1F/ATF4/ADCY4/CREB3L2
ssc05223	Non-small cell lung cancer	61	0.54066	1.76638	0.00143678	0.0152067	0.0108311	3284	tags=57%, list=31%, signal=40%	PIK3R1/RASSF5/MAP2K1/RASSF1/EGFR/FOXO3/FHIT/TGFA/ALK/CDKN1A/MET/BRAF/AKT3/KIF5C/POLK/KIF5B/PLCG1/PIK3CD/KIF5A/GADD45A/ERBB2/GADD45B/RAF1/ARAF/JAK3/RARB/PDPK1/PRKCA/STAT5B/PLCG2/RXRA/STK4/E2F2/STAT3/SOS2
ssc01521	EGFR tyrosine kinase inhibitor resistance	60	0.584015	1.89957	0.00144928	0.0152067	0.0108311	2384	tags=45%, list=22%, signal=35%	VEGFA/PIK3R1/GAB1/MAP2K1/PDGFA/NF1/EGFR/IL6R/FOXO3/PDGFRB/KDR/TGFA/SHC3/BCL2L1/MET/BRAF/AKT3/SRC/FGFR3/PLCG1/PIK3CD/AXL/ERBB2/MTOR/JAK1/RAF1/ARAF
ssc04512	ECM-receptor interaction	55	0.619421	1.9763	0.0014556	0.0152067	0.0108311	2979	tags=75%, list=28%, signal=54%	SPP1/ITGA5/CHAD/CD44/ITGA2/COL2A1/GP1BA/ITGB4/ITGA6/ITGA9/FN1/LAMA1/THBS1/COL4A4/ITGB3/ITGB8/HSPG2/FREM2/ITGA1/AGRN/LAMB3/SDC4/COL1A2/LAMA3/ITGA3/ITGAV/LAMA5/TNN/ITGB5/ITGB1/LAMB2/LAMC2/COL6A2/HMMR/COL1A1/LAMC1/DMP1/SDC1/THBS3/COL4A2/DAG1
ssc05211	Renal cell carcinoma	55	0.584543	1.86502	0.0014556	0.0152067	0.0108311	2011	tags=33%, list=19%, signal=27%	EGLN3/VEGFA/PIK3R1/ETS1/GAB1/EGLN1/MAP2K1/EPAS1/TGFA/CDKN1A/MET/BRAF/AKT3/ARNT/PIK3CD/RAPGEF1/TGFB1/PAK2
ssc05214	Glioma	55	0.555203	1.77141	0.0014556	0.0152067	0.0108311	2384	tags=44%, list=22%, signal=34%	PIK3R1/MAP2K1/PDGFA/EGFR/PDGFRB/CAMK2D/CAMK4/TGFA/SHC3/MDM2/CDKN1A/BRAF/AKT3/CAMK2B/POLK/PLCG1/CAMK2G/PIK3CD/CAMK1G/GADD45A/MTOR/GADD45B/RAF1/ARAF
ssc04971	Gastric acid secretion	39	0.585166	1.75006	0.0015083	0.0152067	0.0108311	2844	tags=56%, list=26%, signal=42%	GNAQ/ITPR1/CAMK2D/ADCY8/ITPR2/MYLK/ITPR3/CFTR/CAMK2B/PLCB1/GNAI1/ADCY3/ADCY7/ADCY6/CAMK2G/ADCY9/EZR/ACTG1/ADCY4/SLC4A2/PRKCA/ATP1B1
ssc04927	Cortisol synthesis and secretion	40	0.63148	1.89411	0.00151515	0.0152067	0.0108311	2457	tags=55%, list=23%, signal=43%	CREB5/POMC/GNAQ/CYP21A2/ITPR1/ADCY8/SP1/ITPR2/ITPR3/LDLR/PLCB1/PBX1/ADCY3/ADCY7/ADCY6/SCARB1/NR5A1/ADCY9/CACNA1F/ATF4/ADCY4/CREB3L2
ssc04923	Regulation of lipolysis in adipocytes	32	0.663983	1.91754	0.00154799	0.0152067	0.0108311	2552	tags=53%, list=24%, signal=41%	PTGS2/PIK3R1/INSR/ADRB2/NPR1/ADCY8/AKT3/PRKG1/GNAI1/ADCY3/ADCY7/ADCY6/PIK3CD/ADCY9/ADORA1/ADCY4/IRS2
ssc05206	MicroRNAs in cancer	132	0.452781	1.65058	0.00260756	0.023355	0.0166348	2319	tags=37%, list=22%, signal=29%	PTGS2/DDIT4/VEGFA/SLC45A3/PIK3R1/EFNA1/ITGA5/TIMP3/PLAU/CD44/RPS6KA5/MAP2K1/PDGFA/RASSF1/EGFR/PDGFRB/NOTCH3/MDM4/MMP16/THBS1/DNMT3B/MCL1/PRKCE/BMF/PIM1/ITGB3/MDM2/ZEB1/CDKN1A/SLC7A1/MET/SPRY2/CDC25C/HDAC5/NOTCH2/FGFR3/ROCK1/PLCG1/HDAC4/PIK3CD/TNN/IKBKB/EFNA5/ERBB2/MTOR/SOX4/EZR/RAF1/FZD3
ssc05207	Chemical carcinogenesis - receptor activation	112	0.482979	1.70647	0.00271739	0.023355	0.0166348	2457	tags=33%, list=23%, signal=26%	CYP1A1/CREB5/VEGFA/EPHX3/PIK3R1/KLF4/KLF5/MAP2K1/PPARA/DLL1/ADRB2/EGFR/ADCY8/PAQR8/FOS/AKT3/VDR/PAQR5/GNAI1/ADCY3/ADCY7/NOTCH2/SRC/ADCY6/ARNT/PIK3CD/PAQR7/DLL4/ADCY9/MTOR/ESR1/RAF1/CACNA1F/HSP90AA1/ATF4/ADCY4/CREB3L2
ssc05135	Yersinia infection	103	0.462338	1.62041	0.00275103	0.023355	0.0166348	2080	tags=30%, list=19%, signal=25%	NLRP3/PIK3R1/ITGA5/GNAQ/MAP2K1/FN1/ROCK2/CXCL8/PTK2B/BAIAP2/TNF/CHUK/FOS/NFATC3/DOCK1/AKT3/WIPF1/TICAM1/WASF2/SRC/LCP2/ARHGEF12/ROCK1/PLCG1/ARF6/NFATC1/PIK3CD/PIP5K1A/ITGB1/IKBKB/NFATC2
ssc04022	cGMP-PKG signaling pathway	105	0.475364	1.6681	0.0027894	0.023355	0.0166348	2478	tags=48%, list=23%, signal=37%	CREB5/ADRA2A/KCNU1/GNAQ/MAP2K1/INSR/PIK3R6/MYH7/PPP1R12A/ADRB2/NPR1/ITPR1/KCNMA1/PDE3A/ROCK2/ADCY8/ITPR2/MYLK/ITPR3/ADRA2B/PRKCE/NPR2/NFATC3/GTF2IRD1/AKT3/MEF2D/PRKG1/BDKRB2/PLCB1/ATP2B4/GNAI1/ADCY3/ADCY7/ADCY6/ROCK1/GUCY1B1/NFATC1/ATP2B2/ADCY9/NFATC2/ATP2A3/ADORA1/MEF2A/RAF1/CACNA1F/ATF4/GNA13/ADCY4/CREB3L2/KCNMB4
ssc04625	C-type lectin receptor signaling pathway	77	0.504973	1.70611	0.0027894	0.023355	0.0166348	2080	tags=31%, list=19%, signal=25%	PTGS2/NLRP3/EGR3/PIK3R1/KSR1/ITPR1/ITPR2/ITPR3/MALT1/MDM2/TNF/CHUK/NFATC3/PLK3/AKT3/MAPKAPK2/BCL10/PRKCD/SRC/ARHGEF12/NFATC1/PIK3CD/IKBKB/NFATC2
ssc04350	TGF-beta signaling pathway	68	0.528777	1.75497	0.00282087	0.023355	0.0166348	2635	tags=49%, list=24%, signal=37%	INHBA/FMOD/BMP2/BAMBI/GREM1/FST/ACVR2B/SMURF2/ACVR1B/THSD4/AMHR2/SP1/SMURF1/THBS1/TNF/SMAD1/CHRD/INHBB/ACVR1/E2F5/SMAD3/NEO1/ROCK1/TGFB1/FBN1/BMPR1A/LTBP1/RBL1/TGIF2/PPP2CB/TGFB3/CREBBP/BMPR1B
ssc05414	Dilated cardiomyopathy	60	0.524475	1.70591	0.00289855	0.023355	0.0166348	2521	tags=53%, list=23%, signal=41%	CACNA2D2/ITGA5/ITGA2/ITGB4/MYH7/ITGA6/ITGA9/CACNB2/TPM2/ADCY8/LAMA1/MYBPC3/ITGB3/TNF/ITGB8/ITGA1/CACNB3/ADCY3/ADCY7/ADCY6/ITGA3/ITGAV/TGFB1/ITGB5/ITGB1/ADCY9/CACNG6/ATP2A3/CACNA1F/ACTG1/ADCY4/TGFB3
ssc04911	Insulin secretion	48	0.556626	1.73697	0.00293686	0.023355	0.0166348	2507	tags=48%, list=23%, signal=37%	CREB5/KCNU1/GNAQ/KCNN4/KCNMA1/CAMK2D/ADCY8/ITPR3/CAMK2B/PLCB1/ADCY3/TRPM4/ADCY7/ADCY6/CAMK2G/ADCY9/CACNA1F/ATF4/RAB3A/ADCY4/CREB3L2/KCNMB4/GPR119
ssc05219	Bladder cancer	36	0.571134	1.68128	0.00309119	0.0240106	0.0171018	2384	tags=53%, list=22%, signal=41%	VEGFA/RPS6KA5/MAP2K1/HBEGF/RASSF1/EGFR/CXCL8/THBS1/MDM2/CDKN1A/BRAF/SRC/FGFR3/MMP2/DAPK1/ERBB2/RAF1/CDH1/ARAF
ssc05417	Lipid and atherosclerosis	146	0.412023	1.5191	0.00384615	0.0291958	0.020795	2080	tags=27%, list=19%, signal=22%	CYP1A1/ERO1A/NLRP3/PIK3R1/ERN1/OLR1/HSPA1L/ABCG1/ABCA1/ITPR1/CAMK2D/ROCK2/NCF2/POU2F1/CXCL8/FAS/LDLR/VLDLR/TNF/CHUK/ICAM1/BCL2L1/FOS/NFATC3/AKT3/CAMK2B/PLCB1/MAP3K5/TICAM1/MIB1/SRC/MIB2/PLCG1/PPARG/CAMK2G/NFATC1/PIK3CD/AGER/IKBKB/NFATC2
ssc04270	Vascular smooth muscle contraction	74	0.503313	1.69555	0.00416667	0.0309259	0.0220273	2763	tags=59%, list=26%, signal=45%	ADM/KCNU1/GNAQ/MAP2K1/ADORA2A/PPP1R12A/NPR1/ITPR1/KCNMA1/PLA2G4A/ROCK2/EDN1/ADCY8/ITPR2/MYLK/ITPR3/PRKCE/NPR2/PLA2G3/PPP1R12B/BRAF/PRKG1/PLCB1/ADCY3/ADCY7/PRKCD/CALD1/ARHGEF12/ADCY6/ROCK1/GUCY1B1/ADCY9/PRKCH/RAF1/CACNA1F/GNA13/ARAF/ADCY4/KCNMB4/PLA2G4B/AVP/PRKCA/PPP1CB/ADORA2B
ssc04370	VEGF signaling pathway	45	0.548166	1.68048	0.00445765	0.0316778	0.0225628	2080	tags=29%, list=19%, signal=23%	PTGS2/VEGFA/PIK3R1/MAP2K1/KDR/PLA2G4A/AKT3/MAPKAPK2/HSPB1/SRC/PLCG1/PIK3CD/NFATC2
ssc04918	Thyroid hormone synthesis	45	0.54749	1.6784	0.00445765	0.0316778	0.0225628	2457	tags=42%, list=23%, signal=33%	CREB5/SLC5A5/GNAQ/ITPR1/ADCY8/ALB/ITPR2/ITPR3/LRP2/PLCB1/ADCY3/ADCY7/ADCY6/DUOX2/ADCY9/GPX3/ATF4/ADCY4/CREB3L2
ssc04610	Complement and coagulation cascades	37	0.554937	1.64198	0.00457317	0.0318216	0.0226653	336	tags=19%, list=3%, signal=18%	SERPINE1/F3/PLAUR/PLAT/F2RL2/PLAU/F12
ssc05168	Herpes simplex virus 1 infection	173	-0.431985	-1.85113	0.00485437	0.033089	0.0235679	1747	tags=31%, list=16%, signal=26%	ZNF782/IRAK1/ZNF786/ZNF79/TNFRSF1A/ZNF12/STAT2/ZNF282/TRADD/ZNF570/ZNF205/ZNF684/ZNF436/RBAK/ZNF354A/ZFP1/ZNF473/FADD/ZNF746/BID/ZNF112/IRF7/ZNF688/SRSF4/ZNF689/ZNF317/ZNF189/SRSF2/ZNF2/ZNF674/SRSF5/ZNF713/IL12A/SRSF6/ZNF140/ZNF577/ZNF566/ZNF630/ZNF331/ZNF558/ZNF527/ZNF200/ZNF623/ZNF7/ZNF599/ZNF891/ZNF582/ZNF182/ZNF10/ZNF514/SOCS3/TNFSF14/PPP1CA
ssc03020	RNA polymerase	23	-0.569506	-1.70131	0.00533333	0.0356267	0.0253754	2644	tags=61%, list=25%, signal=46%	POLR2K/POLR2F/POLR2H/POLR3H/POLR3D/POLR2C/POLR2D/POLR1E/POLR3G/POLR2J/POLR2G/POLR2E/POLR3F/POLR1C
ssc01522	Endocrine resistance	75	0.501025	1.68895	0.0055788	0.0365357	0.0260229	2422	tags=43%, list=22%, signal=33%	PIK3R1/MAP2K1/HBEGF/DLL1/EGFR/ADCY8/SP1/NOTCH3/SHC3/MDM2/CDKN1A/CARM1/FOS/BRAF/NCOA3/AKT3/ADCY3/JAG2/ADCY7/NOTCH2/SRC/ADCY6/PIK3CD/DLL4/ADCY9/MMP2/ERBB2/MTOR/ESR1/RAF1/ARAF/ADCY4
ssc05410	Hypertrophic cardiomyopathy	58	0.501375	1.62137	0.00580552	0.0370155	0.0263646	2358	tags=47%, list=22%, signal=37%	CACNA2D2/ITGA5/ITGA2/ITGB4/MYH7/ITGA6/ITGA9/CACNB2/TPM2/EDN1/LAMA1/MYBPC3/ITGB3/TNF/ITGB8/PRKAG2/ITGA1/CACNB3/ITGA3/ITGAV/TGFB1/ITGB5/ITGB1/CACNG6/ATP2A3/CACNA1F/ACTG1
ssc04662	B cell receptor signaling pathway	48	0.527139	1.64495	0.00587372	0.0370155	0.0263646	3964	tags=62%, list=37%, signal=40%	PIK3R1/MAP2K1/DAPP1/MALT1/PIK3AP1/CHUK/FOS/NFATC3/AKT3/BCL10/PTPN6/NFATC1/PIK3CD/IKBKB/NFATC2/RAF1/INPPL1/RASGRP3/PLCG2/LYN/VAV2/SOS2/GSK3B/RAC1/NFKB1/MAPK3/NFKBIE/KRAS/PPP3CB/RELA
ssc04924	Renin secretion	39	0.552935	1.65367	0.00603318	0.0373164	0.0265789	2338	tags=41%, list=22%, signal=32%	GNAQ/ADRB2/NPR1/ITPR1/KCNMA1/PDE3A/EDN1/PDE1B/ITPR2/ITPR3/PLCB1/GNAI1/ADCY6/GUCY1B1/ADORA1/CACNA1F
ssc03010	Ribosome	73	-0.48052	-1.82116	0.00694444	0.0401491	0.0285966	3929	tags=66%, list=36%, signal=42%	RPS27L/RPL7A/MRPL1/RPL7/MRPL2/RPL23/RPLP2/RPLP0/RPSA/RPL6/RPL13/RPS5/RPL8/MRPL18/RPL10A/RPS15/RPL36AL/MRPL10/RPL10/RPL11/RPS13/RPS17/RPS11/MRPL9/MRPL4/RPS26/RPS9/MRPL35/RPL27/MRPL13/RPS29/RPL37A/RPS15A/MRPS14/MRPL17/RPS16/MRPL36/MRPL20/MRPL11/MRPS10/MRPS18A/MRPL28/RPS23/MRPL16/MRPS11/RPL3L/MRPS7/MRPS18C
ssc04725	Cholinergic synapse	70	0.499103	1.67032	0.00702247	0.0401491	0.0285966	2502	tags=41%, list=23%, signal=32%	CREB5/PIK3R1/GNB4/GNAQ/MAP2K1/PIK3R6/ITPR1/CAMK2D/ADCY8/CAMK4/ITPR2/ITPR3/FOS/AKT3/CAMK2B/PLCB1/CHRM2/GNAI1/ADCY3/ADCY7/ADCY6/CAMK2G/PIK3CD/ADCY9/CACNA1F/ATF4/ADCY4/CREB3L2/ACHE
ssc03040	Spliceosome	96	-0.418008	-1.65647	0.00704225	0.0401491	0.0285966	2906	tags=44%, list=27%, signal=32%	PPIH/SLU7/DHX16/HSPA2/U2AF2/CTNNBL1/SRSF1/XAB2/CRNKL1/TXNL4A/LSM8/LSM6/SF3B6/TRA2A/LSM2/SNRNP27/BCAS2/EIF4A3/SNRPF/TRA2B/SNRPE/SNRPA/PRPF4/RBM8A/SRSF3/DDX5/THOC3/SYF2/SNRNP40/HSPA8/PRPF3/FUS/SNRPC/PRPF19/SNRPB2/SF3A2/SRSF4/SRSF2/PHF5A/SRSF5/SRSF6/BUD31
ssc00564	Glycerophospholipid metabolism	68	0.506678	1.68163	0.00705219	0.0401491	0.0285966	2909	tags=49%, list=27%, signal=36%	LPIN1/PCYT1A/LPIN2/AGPAT4/MBOAT2/PLA2G4A/SELENOI/LPCAT4/PLA2G3/MBOAT1/DGKE/GPCPD1/LPIN3/PNPLA6/PLD1/CDS1/PNPLA7/CHKA/GPD2/DGKH/DGKI/DGKQ/PTDSS2/DGKD/DGKZ/ETNK2/ACHE/PLA2G4B/CDS2/GPAM/PGS1/PISD/DGKA
ssc00190	Oxidative phosphorylation	85	-0.451461	-1.74368	0.0070922	0.0401491	0.0285966	3151	tags=55%, list=29%, signal=39%	ATP5F1A/NDUFS2/LHPP/NDUFB2/COX15/COX11/ATP5F1E/NDUFB10/NDUFB11/NDUFA13/SDHD/NDUFV2/ATP5PB/COX6A2/COX5B/ND3/ATP5MC3/ATP6V1F/NDUFV1/ATP5ME/NDUFB8/COX3/ATP6V0B/ATP6V0D1/NDUFA8/COX5A/ATP6V1G1/NDUFC2/PPA1/ATP5F1D/NDUFS4/UQCRQ/COX4I2/NDUFS6/COX6C/UQCR10/ATP6V1D/NDUFA11/COX7A2/ATP5F1C/COX6A1/ND4/ND5/ND1/NDUFA4L2/ND4L/ND2
ssc05412	Arrhythmogenic right ventricular cardiomyopathy	51	0.514069	1.61498	0.00739645	0.0411736	0.0293263	2401	tags=49%, list=22%, signal=38%	CACNA2D2/ITGA5/ITGA2/ITGB4/ITGA6/ITGA9/CACNB2/LAMA1/GJA1/ITGB3/ITGB8/TCF7L1/ITGA1/CACNB3/ITGA3/ITGAV/TCF7L2/ITGB5/ITGB1/CACNG6/ATP2A3/CTNNA3/CACNA1F/ACTG1/DSP
ssc04024	cAMP signaling pathway	127	0.410516	1.48547	0.0078637	0.0426194	0.0303561	2507	tags=44%, list=23%, signal=34%	SOX9/CREB5/PIK3R1/POMC/PTCH1/GRIN2A/MAP2K1/PPARA/ADORA2A/PLCE1/PPP1R12A/RAPGEF3/ADRB2/NPR1/CAMK2D/PDE3A/ROCK2/EDN1/ADCY8/CAMK4/GRIN2B/PDE4B/PDE10A/CFTR/GRIN1/FOS/ARAP3/BRAF/AKT3/CAMK2B/PLD1/CHRM2/ATP2B4/GNAI1/ADCY3/ADCY7/GABBR1/ADCY6/ROCK1/GRIN3B/CAMK2G/NFATC1/PIK3CD/ATP2B2/ADCY9/ATP2A3/ADORA1/RAF1/CACNA1F/F2R/AFDN/ADCY4/CREB3L2/PDE4D/PDE4A/GPR119
ssc04913	Ovarian steroidogenesis	21	0.663984	1.73927	0.00791139	0.0426194	0.0303561	2550	tags=67%, list=24%, signal=51%	PTGS2/CYP1A1/INSR/PLA2G4A/ADCY8/LDLR/ADCY3/ADCY7/ADCY6/SCARB1/ADCY9/ADCY4/HSD17B2/PLA2G4B
ssc05222	Small cell lung cancer	71	0.477154	1.59615	0.00842697	0.0446763	0.0318211	2261	tags=38%, list=21%, signal=30%	PTGS2/PIK3R1/NOS2/ITGA2/ITGA6/FN1/FHIT/LAMA1/COL4A4/CDKN1A/CHUK/BCL2L1/AKT3/LAMB3/ZBTB17/POLK/LAMA3/PIK3CD/ITGA3/ITGAV/LAMA5/ITGB1/IKBKB/GADD45A/LAMB2/LAMC2/GADD45B
ssc04137	Mitophagy - animal	59	0.507239	1.63789	0.00877193	0.0457785	0.0326062	1740	tags=24%, list=16%, signal=20%	RAB7B/BNIP3/PRKN/FOXO3/TFEB/SP1/GABARAPL1/BCL2L1/CITED2/ULK1/CALCOCO2/BNIP3L/UBC/SRC
ssc04514	Cell adhesion molecules	67	0.489761	1.61915	0.00992908	0.0510202	0.0363396	2288	tags=42%, list=21%, signal=33%	CLDN7/PDCD1/GLG1/CLDN20/NTNG2/ITGA6/ITGA9/SDC3/CLDN4/CNTNAP2/NECTIN1/VTCN1/NTNG1/NECTIN2/PTPRF/ITGB8/ICAM1/OCLN/CD58/LRRC4B/SDC4/NEO1/VCAN/NEGR1/ITGAV/ITGB1/L1CAM/CDH1
ssc04520	Adherens junction	59	0.50244	1.62239	0.0102339	0.0517898	0.0368878	2445	tags=51%, list=23%, signal=40%	VCL/INSR/EGFR/NECTIN1/SORBS1/PTPRB/BAIAP2/NECTIN2/PTPRJ/PTPRF/LMO7/TCF7L1/MET/SSX2IP/FGFR1/PTPN1/WASF2/SMAD3/SRC/PTPN6/TCF7L2/PARD3/CTNND1/ERBB2/CTNNA3/CDH1/ACTN4/ACTG1/AFDN/WASF3
ssc04926	Relaxin signaling pathway	97	0.437769	1.5275	0.0110957	0.0553129	0.0393971	2056	tags=28%, list=19%, signal=23%	CREB5/VEGFA/PIK3R1/NOS2/GNB4/MMP13/MAP2K1/GNA15/EGFR/EDN1/ADCY8/SHC3/COL4A4/FOS/AKT3/PLCB1/GNAI1/ADCY3/ADCY7/COL1A2/SRC/ADCY6/VEGFC/PIK3CD/TGFB1/ADCY9/MMP2
ssc04810	Regulation of actin cytoskeleton	147	0.38784	1.42842	0.0115681	0.0568199	0.0404705	2384	tags=39%, list=22%, signal=31%	PIK3R1/ITGA5/SSH1/ITGA2/VCL/MAP2K1/PDGFA/ITGB4/ITGA6/DIAPH2/SSH2/PPP1R12A/ITGA9/FN1/EGFR/PDGFRB/ROCK2/MYLK/LPAR5/BAIAP2/ITGB3/ITGB8/PPP1R12B/DOCK1/ITGA1/BRAF/BDKRB2/FGFR1/CHRM2/WASF2/SRC/INSRR/ARHGEF12/FGFR3/ROCK1/PIP4K2B/F2/PIK3CD/PIP5K1A/ITGA3/ITGAV/DIAPH3/ITGB5/CYFIP2/PAK2/NCKAP1/ITGB1/PFN2/IQGAP3/EZR/ABI2/RAF1/PIP4K2A/F2R/ACTN4/ACTG1/GNA13/ARAF
ssc00360	Phenylalanine metabolism	8	-0.765024	-1.67331	0.0119332	0.0577635	0.0411426	746	tags=50%, list=7%, signal=47%	GOT1/ALDH3A1/IL4I1/AOC2
ssc04934	Cushing syndrome	110	0.420516	1.48705	0.0121951	0.0581882	0.0414451	2050	tags=34%, list=19%, signal=28%	CREB5/POMC/GNAQ/MAP2K1/FZD5/AXIN2/CYP21A2/WNT7B/EGFR/ITPR1/CAMK2D/WNT11/ADCY8/SP1/ITPR2/ITPR3/LDLR/CDKN1A/WNT7A/TCF7L1/BRAF/CAMK2B/WNT9A/PLCB1/KMT2A/PBX1/GNAI1/ADCY3/ADCY7/FZD7/ADCY6/SCARB1/ARNT/CAMK2G/TCF7L2/NR5A1/ADCY9
ssc04744	Phototransduction	12	-0.682287	-1.72168	0.0124688	0.0583644	0.0415706	1388	tags=33%, list=13%, signal=29%	GRK7/PDE6B/GNAT2/GRK1
ssc04919	Thyroid hormone signaling pathway	93	0.437714	1.51287	0.0126404	0.0583644	0.0415706	3341	tags=54%, list=31%, signal=37%	RCAN1/PIK3R1/PLCD3/MAP2K1/PLCE1/MYH7/NOTCH3/MED12L/ITGB3/MDM2/MED13L/THRA/SIN3A/NCOA3/AKT3/PLCB1/PLCD1/PFKP/MED13/NOTCH2/SRC/PLCG1/PIK3CD/ITGAV/NCOA1/PFKL/KAT2B/ATP2A3/MTOR/ESR1/RAF1/ACTG1/MED14/PFKFB2/PDPK1/MED24/CREBBP/MED12/PRKCA/ATP1B1/TSC2/NCOA2/PLCG2/RXRA/MED16/PFKM/STAT1/CTNNB1/HIF1A/GSK3B
ssc05212	Pancreatic cancer	65	0.48633	1.59918	0.0128571	0.0583644	0.0415706	2521	tags=38%, list=23%, signal=30%	VEGFA/PIK3R1/MAP2K1/EGFR/TGFA/CDKN1A/CHUK/BCL2L1/BRAF/AKT3/PLD1/POLK/SMAD3/PIK3CD/TGFB1/IKBKB/GADD45A/ERBB2/MTOR/JAK1/GADD45B/RAF1/ARAF/RALA/TGFB3
ssc00562	Inositol phosphate metabolism	61	0.497248	1.62455	0.012931	0.0583644	0.0415706	2614	tags=46%, list=24%, signal=35%	PLCD3/ITPKA/PLCE1/PIP5KL1/INPP5F/PIK3C2A/ITPKB/ITPKC/ITPK1/PIK3C2B/OCRL/MTMR1/INPP4A/SYNJ2/PLCB1/PLCD1/SYNJ1/PLCG1/PIP4K2B/INPP5B/PIK3CD/PIP5K1A/MIOX/INPPL1/PIP4K2A/INPP5A/ALDH6A1/PIKFYVE
ssc05146	Amoebiasis	60	0.474226	1.54247	0.015942	0.0701627	0.0499741	2986	tags=53%, list=28%, signal=39%	RAB7B/PIK3R1/NOS2/GNAQ/VCL/GNA15/ARG1/FN1/LAMA1/CXCL8/COL4A4/TNF/LAMB3/PLCB1/HSPB1/COL1A2/LAMA3/PIK3CD/LAMA5/TGFB1/IL1R1/LAMB2/LAMC2/ACTN4/TGFB3/COL1A1/PRKCA/LAMC1/ITGB2/COL4A2/GNA14/RAB5A
ssc04540	Gap junction	58	0.477668	1.5447	0.0159652	0.0701627	0.0499741	2430	tags=43%, list=23%, signal=34%	MAP3K2/GNAQ/MAP2K1/PDGFA/EGFR/ITPR1/PDGFRB/ADCY8/ITPR2/ITPR3/GJA1/TUBB6/HTR2B/PRKG1/PLCB1/GNAI1/ADCY3/ADCY7/SRC/ADCY6/GUCY1B1/ADCY9/RAF1/ADCY4/MAP2K5
ssc04071	Sphingolipid signaling pathway	96	0.423929	1.47277	0.0167131	0.0719672	0.0512594	3646	tags=49%, list=34%, signal=33%	DEGS2/PIK3R1/SGPP2/SGMS2/GNAQ/MAP2K1/ACER2/S1PR2/ROCK2/PRKCE/PPP2R3A/TNF/AKT3/BDKRB2/PLCB1/PLD1/MAP3K5/GNAI1/PPP2R3B/PPP2R2C/S1PR1/ROCK1/PIK3CD/PPP2R5B/ADORA1/RAF1/GNA13/PPP2R2A/CERS2/PPP2CB/PDPK1/PRKCA/PPP2R5D/PPP2R5A/PRKCZ/MAPK11/PPP2R5E/SPTLC3/MAPK10/SPTLC2/GNA12/RAC1/NFKB1/CERS4/MAPK3/ASAH1/MAPK12
ssc05142	Chagas disease	73	0.448647	1.50957	0.0168067	0.0719672	0.0512594	2521	tags=33%, list=23%, signal=25%	SERPINE1/PIK3R1/NOS2/GNAQ/GNA15/CXCL8/FAS/TNF/CHUK/FOS/C3/AKT3/BDKRB2/PLCB1/GNAI1/TICAM1/PPP2R2C/PIK3CD/TGFB1/IKBKB/CCL5/PPP2R2A/PPP2CB/TGFB3
ssc05167	Kaposi sarcoma-associated herpesvirus infection	132	0.390035	1.42185	0.0182529	0.0771706	0.0549655	2286	tags=27%, list=21%, signal=21%	PTGS2/VEGFA/RCAN1/PIK3R1/GNB4/MAP2K1/PIK3R6/ITPR1/PREX1/ITPR2/CXCL8/ITPR3/FAS/CDKN1A/CHUK/ICAM1/TCF7L1/FOS/NFATC3/C3/AKT3/MAPKAPK2/TICAM1/UBC/SRC/PLCG1/NFATC1/PIK3CD/TCF7L2/IKBKB/NFATC2/TLR3/MTOR/JAK1/RAF1
ssc04710	Circadian rhythm	23	0.60697	1.6223	0.0191388	0.0799043	0.0569126	1190	tags=26%, list=11%, signal=23%	RORA/BHLHE40/BHLHE41/PER2/NR1D1/PRKAG2
ssc04611	Platelet activation	87	0.428469	1.47216	0.0208623	0.0849757	0.0605248	2422	tags=43%, list=22%, signal=33%	PIK3R1/ITGA2/GNAQ/PIK3R6/GP1BA/PPP1R12A/ITPR1/PLA2G4A/ROCK2/ADCY8/ITPR2/MYLK/ITPR3/ITGB3/P2RX1/AKT3/PRKG1/PLCB1/GNAI1/ADCY3/ADCY7/COL1A2/SRC/LCP2/ARHGEF12/ADCY6/ROCK1/GUCY1B1/F2/PIK3CD/ITGB1/ADCY9/PRKCI/F2R/ACTG1/GNA13/ADCY4
ssc05418	Fluid shear stress and atherosclerosis	98	0.414884	1.44743	0.0208623	0.0849757	0.0605248	2430	tags=31%, list=23%, signal=24%	VEGFA/PLAT/PIK3R1/IL1A/DUSP1/ACVR2B/PDGFA/KDR/EDN1/NCF2/ITGB3/TNF/CHUK/ICAM1/FOS/AKT3/SDC4/ACVR1/MAP3K5/SRC/PIK3CD/ITGAV/MMP2/IL1R1/IKBKB/BMPR1A/MEF2A/ACTG1/HSP90AA1/MAP2K5
ssc00220	Arginine biosynthesis	12	0.694152	1.60754	0.0232945	0.09342	0.0665393	514	tags=25%, list=5%, signal=24%	NAGS/NOS2/ARG1
ssc04972	Pancreatic secretion	48	0.484621	1.51228	0.0234949	0.09342	0.0665393	2844	tags=56%, list=26%, signal=42%	GNAQ/ITPR1/KCNMA1/ADCY8/ITPR2/ITPR3/CFTR/RAB27B/TPCN2/PLA2G3/SLC4A4/CPA1/PLCB1/CEL/ATP2B4/ADCY3/ADCY7/RAB3D/ADCY6/ATP2B2/ADCY9/ATP2A3/SLC12A2/ADCY4/SLC4A2/PRKCA/ATP1B1
ssc03008	Ribosome biogenesis in eukaryotes	59	-0.418256	-1.5174	0.0251572	0.0988531	0.0704091	2240	tags=47%, list=21%, signal=38%	EFL1/UTP4/IMP4/GNL3/WDR75/NAT10/NXT1/REXO2/NVL/NXF1/WDR3/POP4/RBM28/RRP7A/RIOK1/FBL/GTPBP4/AK6/NOP10/RCL1/POP7/FCF1/NOL6/MPHOSPH10/RPP25L/NOB1/GAR1/POP5
ssc04726	Serotonergic synapse	60	0.458029	1.48979	0.026087	0.101314	0.0721622	1521	tags=28%, list=14%, signal=24%	PTGS2/DUSP1/GNB4/GNAQ/MAP2K1/RAPGEF3/ITPR1/PLA2G4A/GABRB1/KCND2/ITPR2/ITPR3/HTR2B/BRAF/PLCB1/APP/GNAI1
ssc04660	T cell receptor signaling pathway	70	0.437439	1.46396	0.0266854	0.102447	0.0729691	2080	tags=30%, list=19%, signal=24%	PIK3R1/PDCD1/MAP2K1/MAP3K8/TEC/MALT1/TNF/CHUK/DLG1/FOS/NFATC3/AKT3/BCL10/LCP2/PTPN6/PLCG1/NFATC1/PIK3CD/PAK2/IKBKB/NFATC2
ssc04970	Salivary secretion	41	0.511783	1.54539	0.0271493	0.103044	0.0733941	2844	tags=56%, list=26%, signal=41%	BEST2/GNAQ/KCNN4/ADRB2/ITPR1/KCNMA1/ADCY8/ITPR2/ITPR3/PRKG1/PLCB1/ATP2B4/ADCY3/ADCY7/ADCY6/GUCY1B1/ATP2B2/ADCY9/SLC12A2/ADCY4/SLC4A2/PRKCA/ATP1B1
ssc04080	Neuroactive ligand-receptor interaction	99	0.412417	1.43854	0.0278164	0.10439	0.0743526	2221	tags=49%, list=21%, signal=40%	ADM/P2RY14/F2RL2/TACR2/APLN/P2RY2/ADRA2A/POMC/TAAR1/GPR35/P2RY6/GRIN2A/ADORA2A/GABRD/GRIK3/F2RL1/GLRA3/S1PR2/ADRB2/EDN1/GABRB1/GRIN2B/GRPR/ADRA2B/DRD3/GRIN1/GABRA2/THRA/HTR2B/PTAFR/C3/GRID2/P2RX1/BDKRB2/CHRM2/CHRNB1/GRIK5/S1PR1/GABBR1/P2RX6/GRIN3B/F2/HRH1/GABRP/PARD3/C5/PRLR/ADORA1/TACR1
ssc04213	Longevity regulating pathway - multiple species	44	0.495409	1.51431	0.0281899	0.104616	0.0745137	2552	tags=36%, list=24%, signal=28%	PIK3R1/INSR/HSPA1L/FOXO3/ADCY8/PRKAG2/AKT3/ADCY3/CRYAB/ADCY7/ADCY6/PIK3CD/ADCY9/MTOR/ADCY4/IRS2
ssc04211	Longevity regulating pathway	68	0.438667	1.4559	0.0310296	0.112651	0.0802368	2552	tags=32%, list=24%, signal=25%	CREB5/PIK3R1/INSR/FOXO3/ADCY8/CAMK4/PRKAG2/AKT3/SESN3/ULK1/ADCY3/ADCY7/ADCY6/PPARG/PIK3CD/ADCY9/MTOR/ATF4/ATG13/ADCY4/CREB3L2/IRS2
ssc04724	Glutamatergic synapse	68	0.435188	1.44436	0.0310296	0.112651	0.0802368	1830	tags=34%, list=17%, signal=28%	GNB4/GNAQ/GRIN2A/GRIK3/ITPR1/DLG4/PLA2G4A/ADCY8/SLC38A1/GRIN2B/ITPR2/ITPR3/GRIN1/SLC1A2/PLCB1/PLD1/GNAI1/ADCY3/GRIK5/SHANK2/ADCY7/ADCY6/GRIN3B
ssc04973	Carbohydrate digestion and absorption	22	0.570726	1.51726	0.0347551	0.124155	0.0884304	2026	tags=45%, list=19%, signal=37%	HK2/SLC2A5/PIK3R1/HK1/HKDC1/AKT3/PLCB1/SLC5A1/PIK3CD/MGAM2
ssc05332	Graft-versus-host disease	12	0.654053	1.51468	0.0349418	0.124155	0.0884304	1058	tags=33%, list=10%, signal=30%	IL1A/PRF1/FAS/TNF
ssc05100	Bacterial invasion of epithelial cells	56	0.454048	1.45742	0.0361272	0.124938	0.0889885	2686	tags=36%, list=25%, signal=27%	PIK3R1/ITGA5/GAB1/VCL/FN1/CBL/SHC3/DOCK1/MET/WASF2/ELMO3/SRC/PIK3CD/ITGB1/CTNNA3/CDH1/ACTG1/ARHGEF26/ARHGAP10/BCAR1
ssc04261	Adrenergic signaling in cardiomyocytes	98	0.403576	1.40798	0.0361613	0.124938	0.0889885	2844	tags=43%, list=26%, signal=32%	CACNA2D2/CREB5/RPS6KA5/GNAQ/PIK3R6/MYH7/RAPGEF3/ADRB2/CACNB2/CAMK2D/TPM2/ADCY8/PPP2R3A/AKT3/CAMK2B/PLCB1/CACNB3/ATP2B4/GNAI1/ADCY3/PPP2R3B/PPP2R2C/ADCY7/ADCY6/CAMK2G/ATP2B2/ADCY9/CACNG6/PPP2R5B/ATP2A3/CACNA1F/ATF4/PPP1R1A/PPP2R2A/ADCY4/CREB3L2/PPP2CB/CACNA2D1/PRKCA/PPP1CB/PPP2R5D/ATP1B1
ssc04713	Circadian entrainment	58	0.451289	1.4594	0.0362845	0.124938	0.0889885	1878	tags=36%, list=17%, signal=30%	RPS6KA5/GNB4/GNAQ/GRIN2A/ITPR1/CAMK2D/ADCY8/GRIN2B/PER2/ITPR3/GRIN1/FOS/PRKG1/CAMK2B/PLCB1/GNAI1/ADCY3/ADCY7/ADCY6/CAMK2G/GUCY1B1
ssc00900	Terpenoid backbone biosynthesis	18	-0.552235	-1.52789	0.0369393	0.125325	0.0892636	1546	tags=28%, list=14%, signal=24%	HMGCS1/MVK/ACAT2/MVD/FDPS
ssc04974	Protein digestion and absorption	45	0.474793	1.45554	0.0371471	0.125325	0.0892636	2928	tags=44%, list=27%, signal=32%	COL23A1/COL12A1/COL2A1/KCNN4/SLC36A4/PGA5/SLC9A3/COL4A4/CPA1/COL27A1/COL1A2/SLC7A7/COL17A1/COL6A2/DPP4/COL11A1/COL14A1/COL1A1/ATP1B1/COL4A2
ssc00330	Arginine and proline metabolism	33	0.506143	1.46539	0.0401855	0.132891	0.0946526	777	tags=15%, list=7%, signal=14%	P4HA1/NOS2/ARG1/SAT1/P4HA2
ssc04979	Cholesterol metabolism	31	0.511873	1.47038	0.0401855	0.132891	0.0946526	1143	tags=23%, list=11%, signal=20%	ANGPTL4/ANGPTL3/ABCA1/LRP1/LDLR/APOE/LRP2
ssc05218	Melanoma	45	0.469087	1.43805	0.0416048	0.136235	0.0970348	2384	tags=40%, list=22%, signal=31%	PIK3R1/MAP2K1/PDGFA/EGFR/PDGFRB/MDM2/CDKN1A/MET/BRAF/AKT3/FGFR1/POLK/PIK3CD/GADD45A/GADD45B/RAF1/CDH1/ARAF
ssc04630	JAK-STAT signaling pathway	90	-0.331304	-1.28932	0.0428571	0.138974	0.0989853	757	tags=18%, list=7%, signal=17%	CISH/CCND2/SOCS4/IL15/IL12A/MYC/CSF3/STAT4/MPL/IL7R/SOCS1/CSF2/IFN-OMEGA-3/IL9R/SOCS3/IFNE
ssc04730	Long-term depression	39	0.48927	1.46326	0.0437406	0.140475	0.100054	2734	tags=46%, list=25%, signal=35%	GNAQ/MAP2K1/ITPR1/PLA2G4A/ITPR2/ITPR3/BRAF/GRID2/PRKG1/PLCB1/GNAI1/GUCY1B1/RAF1/GNA13/ARAF/PPP2CB/PLA2G4B/PRKCA
ssc04922	Glucagon signaling pathway	72	0.421176	1.41565	0.0445682	0.141769	0.100977	2457	tags=32%, list=23%, signal=25%	CREB5/GNAQ/PPARA/ITPR1/GYS1/CAMK2D/PHKA2/ITPR2/ITPR3/PRKAG2/AKT3/CAMK2B/PLCB1/PHKA1/PCK1/PFKP/LDHC/CAMK2G/PGAM1/PFKL/PGAM2/ATF4/CREB3L2
ssc00350	Tyrosine metabolism	16	-0.56142	-1.51274	0.0459184	0.144686	0.103054	2083	tags=44%, list=19%, signal=35%	GOT1/ADH5/DCT/ALDH3A1/FAHD1/IL4I1/AOC2
ssc04115	p53 signaling pathway	56	0.438907	1.40882	0.0491329	0.153368	0.109238	1149	tags=20%, list=11%, signal=18%	SERPINE1/CCNG2/RRM2B/IGFBP3/GORAB/MDM4/THBS1/FAS/MDM2/CDKN1A/BCL2L1
ssc01210	2-Oxocarboxylic acid metabolism	12	0.634958	1.47046	0.0499168	0.154372	0.109953	7	tags=8%, list=0%, signal=8%	NAGS
ssc04659	Th17 cell differentiation	70	0.412861	1.3817	0.0505618	0.154932	0.110352	3685	tags=56%, list=34%, signal=37%	RORA/STAT6/IL6R/CHUK/FOS/NFATC3/SMAD3/FOXS1/IL12RB1/PLCG1/NFATC1/TGFB1/IL1R1/IKBKB/NFATC2/MTOR/JAK1/RUNX1/HSP90AA1/JAK3/IL1RAP/SLA-DQB1/JAK2/STAT5B/IFNGR2/MAPK11/RXRA/SMAD4/MAPK10/STAT3/STAT1/HIF1A/NFKB1/LAT/MAPK3/NFKBIE/MAPK12/TGFBR2/IL27RA
ssc05230	Central carbon metabolism in cancer	50	0.45135	1.4155	0.0510949	0.155143	0.110502	2286	tags=42%, list=21%, signal=33%	HK2/PIK3R1/SLC16A3/MAP2K1/EGFR/PDGFRB/HK1/HKDC1/MET/AKT3/FGFR1/PFKP/LDHC/FGFR3/PIK3CD/PGAM1/PFKL/ERBB2/PGAM2/MTOR/RAF1
ssc04929	GnRH secretion	40	0.468045	1.40389	0.0545455	0.164128	0.116902	1904	tags=30%, list=18%, signal=25%	PIK3R1/SPP1/GNAQ/MAP2K1/KCNN4/ITPR1/ITPR2/ITPR3/AKT3/PLCB1/GABBR1/PIK3CD
ssc05220	Chronic myeloid leukemia	68	0.414602	1.37604	0.0564175	0.168245	0.119834	3670	tags=50%, list=34%, signal=33%	PIK3R1/MAP2K1/CBL/SHC3/MDM2/CDKN1A/CHUK/BCL2L1/CTBP2/BRAF/AKT3/POLK/SMAD3/PIK3CD/TGFB1/IKBKB/GADD45A/GADD45B/RUNX1/RAF1/ARAF/BCR/TGFB3/MECOM/PTPN11/STAT5B/SMAD4/E2F2/SOS2/E2F3/NFKB1/MAPK3/RB1/TGFBR2
ssc04750	Inflammatory mediator regulation of TRP channels	67	0.415404	1.37332	0.0609929	0.179045	0.127526	2103	tags=46%, list=20%, signal=37%	PIK3R1/P2RY2/NGF/GNAQ/F2RL1/ITPR1/CAMK2D/PLA2G4A/ADCY8/ITPR2/ITPR3/PRKCE/ASIC4/HTR2B/CAMK2B/BDKRB2/PLCB1/ADCY3/ADCY7/PRKCD/SRC/ADCY6/PLCG1/CAMK2G/TRPV2/PIK3CD/HRH1/ADCY9/PRKCH/IL1R1/CYP2C49
ssc04670	Leukocyte transendothelial migration	74	0.403054	1.3578	0.0611111	0.179045	0.127526	3389	tags=50%, list=31%, signal=34%	CLDN7/PIK3R1/RASSF5/VCL/CLDN20/RAPGEF3/ROCK2/NCF2/CLDN4/PTK2B/ICAM1/OCLN/GNAI1/ROCK1/PLCG1/ARHGAP5/PIK3CD/ITGB1/MMP2/CTNND1/CTNNA3/EZR/ACTN4/ACTG1/AFDN/BCAR1/PRKCA/PTPN11/ITGB2/F11R/PLCG2/MAPK11/VASP/VAV2/MYL9/CTNNB1/ACTN1
ssc05235	PD-L1 expression and PD-1 checkpoint pathway in cancer	65	0.410352	1.34935	0.0728571	0.210975	0.150269	3866	tags=54%, list=36%, signal=35%	PIK3R1/PDCD1/MAP2K1/EGFR/ALK/CHUK/MAP3K3/FOS/NFATC3/AKT3/TICAM1/PTPN6/PLCG1/NFATC1/PIK3CD/IKBKB/NFATC2/MTOR/JAK1/RAF1/PTPN11/JAK2/IFNGR2/MAPK11/STAT3/STAT1/HIF1A/NFKB1/LAT/MAPK3/NFKBIE/MAPK12/KRAS/CD247/PPP3CB
ssc00440	Phosphonate and phosphinate metabolism	6	0.726658	1.40709	0.0734266	0.210975	0.150269	807	tags=33%, list=7%, signal=31%	PCYT1A/SELENOI
ssc04144	Endocytosis	195	0.328406	1.25215	0.0751232	0.210975	0.150269	3406	tags=38%, list=32%, signal=27%	ACAP1/SMURF2/HSPA1L/PIP5KL1/PSD3/PARD6G/RUFY2/EGFR/CHMP4C/SMURF1/CBL/LDLR/RAB11FIP4/MDM2/DNAJC6/PARD6B/ARAP3/ASAP3/WIPF1/VPS37D/ASAP2/PLD1/GRK5/KIF5C/AP2A2/SMAD3/EHD2/EPS15/SRC/KIF5B/FGFR3/IQSEC1/ARF6/CYTH3/PIP5K1A/ARAP2/PARD3/IGF2R/KIF5A/CYTH1/VPS37B/AMPH/PSD/WIPF2/PRKCI/STAMBP/EPN2/ARFGEF1/IQSEC2/STAM2/SLA-5/PDCD6IP/GRK2/ARFGEF2/AGAP1/SMAP1/NEDD4L/BIN1/RAB11FIP2/RAB5A/NEDD4/CAV2/PRKCZ/ZFYVE9/CA…
ssc05204	Chemical carcinogenesis - DNA adducts	16	0.578069	1.43421	0.0754098	0.210975	0.150269	24	tags=12%, list=0%, signal=12%	PTGS2/CYP1A1
ssc04657	IL-17 signaling pathway	64	0.411568	1.35047	0.0760402	0.210975	0.150269	1695	tags=25%, list=16%, signal=21%	PTGS2/FOSB/TAB3/MMP13/IL17B/S100A8/CXCL8/FOSL1/TRAF3IP2/TNF/CHUK/FOS/MAPK15/USP25/CEBPB/IL17RC
ssc04910	Insulin signaling pathway	108	0.372731	1.31524	0.0765027	0.210975	0.150269	1502	tags=23%, list=14%, signal=20%	SH2B2/PPP1R3B/HK2/PPP1R3C/PIK3R1/MKNK2/MAP2K1/INSR/GYS1/PRKAR2A/PKLR/HK1/PHKA2/CBL/FLOT1/SHC3/SORBS1/HKDC1/PTPRF/PRKAG2/BRAF/AKT3/PHKA1/PCK1/PTPN1
ssc00430	Taurine and hypotaurine metabolism	6	-0.718811	-1.45874	0.0767442	0.210975	0.150269	1111	tags=50%, list=10%, signal=45%	CSAD/ADO/CDO1
ssc00600	Sphingolipid metabolism	38	0.459832	1.37206	0.0775076	0.210975	0.150269	360	tags=11%, list=3%, signal=10%	DEGS2/SGPP2/SGMS2/ACER2
ssc03450	Non-homologous end-joining	10	-0.615766	-1.45452	0.0776942	0.210975	0.150269	2282	tags=60%, list=21%, signal=47%	POLM/POLL/MRE11/DCLRE1C/FEN1/LIG4
ssc00310	Lysine degradation	52	0.426122	1.3456	0.0824742	0.222148	0.158227	2745	tags=35%, list=25%, signal=26%	PLOD1/KMT2C/EZH1/PLOD2/KMT2E/DOT1L/PRDM6/EHHADH/PLOD3/KMT2A/ASH1L/DHTKD1/DLST/NSD3/NSD2/COLGALT1/SETDB1/MECOM
ssc00260	Glycine, serine and threonine metabolism	22	-0.471414	-1.39476	0.0840108	0.224477	0.159886	1746	tags=32%, list=16%, signal=27%	PHGDH/BPGM/SRR/GLYCTK/AOC2/GNMT/GLDC
ssc04062	Chemokine signaling pathway	116	0.362516	1.29549	0.0851064	0.225599	0.160685	2422	tags=33%, list=22%, signal=26%	PIK3R1/CCR7/GNB4/GNAQ/MAP2K1/PIK3R6/FOXO3/ROCK2/ADCY8/PREX1/CXCL8/SHC3/PTK2B/CHUK/BRAF/AKT3/PLCB1/GRK5/GNAI1/ADCY3/CX3CL1/ADCY7/PRKCD/SRC/DOCK2/ADCY6/ROCK1/PLCG1/PIK3CD/CXCL14/PARD3/ADCY9/IKBKB/RAF1/CXCR5/CCL5/JAK3/ADCY4
ssc05210	Colorectal cancer	75	0.391556	1.31993	0.0864714	0.227413	0.161977	2521	tags=33%, list=23%, signal=26%	PIK3R1/EREG/MAP2K1/AXIN2/EGFR/AREG/TGFA/CDKN1A/TCF7L1/FOS/BRAF/AKT3/MSH3/POLK/SMAD3/PIK3CD/TCF7L2/TGFB1/GADD45A/MTOR/GADD45B/RAF1/ARAF/RALA/TGFB3
ssc03050	Proteasome	33	-0.407296	-1.32021	0.0929577	0.241181	0.171783	3367	tags=73%, list=31%, signal=50%	PSMD3/PSMC5/PSME3/PSMB10/PSMD12/PSMA7/PSMD14/PSMA4/PSMB7/PSMB8/PSMF1/PSMB4/PSMC1/PSMB2/PSMC2/PSMA6/PSMD6/PSMB6/PSMC4/PSMA3/PSMB9/PSMB1/PSMB3/PSMC3
ssc04130	SNARE interactions in vesicular transport	25	-0.443381	-1.35362	0.0931507	0.241181	0.171783	3488	tags=52%, list=32%, signal=35%	STX17/SNAP29/STX3/STX18/GOSR1/VAMP8/VTI1B/VAMP5/YKT6/BNIP1/USE1/BET1L/VAMP1
ssc05032	Morphine addiction	52	0.42189	1.33224	0.0942563	0.241658	0.172123	2734	tags=46%, list=25%, signal=35%	GNB4/GABRD/PDE3A/ADCY8/GABRB1/PDE1B/PDE4B/PDE10A/GABRA2/GRK5/GNAI1/ADCY3/ADCY7/GABBR1/ADCY6/GABRP/ADCY9/ADORA1/GABRG1/ADCY4/PDE4D/PDE4A/GRK2/PRKCA
ssc04960	Aldosterone-regulated sodium reabsorption	21	0.522686	1.36915	0.0949367	0.241658	0.172123	3783	tags=67%, list=35%, signal=43%	PIK3R1/INSR/SCNN1B/SCNN1G/PIK3CD/PDPK1/PRKCA/NEDD4L/ATP1B1/SCNN1A/SLC9A3R2/ATP1A1/MAPK3/KRAS
ssc04613	Neutrophil extracellular trap formation	71	0.389758	1.3038	0.0955056	0.241658	0.172123	3646	tags=46%, list=34%, signal=31%	PIK3R1/MAP2K1/GP1BA/NCF2/HDAC11/ITGB3/C3/AKT3/PLCB1/HDAC5/SRC/PLCG1/HDAC4/PIK3CD/CLCN5/AGER/C5/MTOR/RAF1/ACTG1/ATG7/PRKCA/CLCN3/ITGB2/PLCG2/VDAC3/MAPK11/HDAC6/HDAC9/RAC1/NFKB1/MAPK3/MAPK12
ssc03460	Fanconi anemia pathway	43	-0.383513	-1.3159	0.0978593	0.245743	0.175033	1073	tags=19%, list=10%, signal=17%	SLX4/PALB2/FAAP24/PMS2/FANCF/HES1/POLN/RMI1
ssc04623	Cytosolic DNA-sensing pathway	36	-0.399718	-1.31374	0.0985915	0.245743	0.175033	2357	tags=36%, list=22%, signal=28%	POLR2F/POLR2H/POLR3H/POLR3D/NFKBIA/IL6/POLR3G/POLR2E/IRF7/POLR3F/POLR1C/TREX1/RIPK3
ssc04150	mTOR signaling pathway	119	0.35613	1.27767	0.0993377	0.245769	0.175051	1491	tags=18%, list=14%, signal=15%	DDIT4/PIK3R1/RNF152/MAP2K1/LPIN1/FZD5/INSR/ATP6V1C2/LPIN2/WNT7B/WNT11/ATP6V1E2/TNF/CHUK/CLIP1/WNT7A/BRAF/AKT3/WNT9A/LPIN3/ULK1
