# Supplementary material for: Integrative ATAC-seq and RNA-seq analyses of IPEC-J2 cells reveals porcine transcription and chromatin accessibility changes associated with Escherichia coli F18ac inhibited by Lactobacillus reuteri
Source: Front Microbiol. 2023 Feb 16;14:1101111. doi: 10.3389/fmicb.2023.1101111 (PMC9978113; doi:10.3389/fmicb.2023.1101111)
Supplement: SUPPLEMENTARY TABLE S4 — Pathways enriched by GSEA analysis between E. coli F18ac with and without L.reuteri groups. [file Table_4.XLSX]

## Sheet: Sheet 1
Table S4. Pathways enriched by GSEA analysis between E. coli F18ac with and without L.reuteri groups
ID	Description	setSize	enrichmentScore	NES	pvalue	p.adjust	qvalues	rank	leading_edge	core_enrichment
ssc04070	Phosphatidylinositol signaling system	78	-0.534602	-1.75752	0.0013369	0.153897	0.139201	2903	tags=47%, list=26%, signal=35%	INPP5A/IPPK/PIK3CA/SACM1L/PIKFYVE/MTMR3/INPP5B/PRKCA/PLCG2/PIK3CB/PLCD1/PIP5K1C/OCRL/PLCG1/CDS1/SYNJ2/PIP4K2A/SYNJ1/PIP5K1A/DGKI/PIP5K1B/PIK3C2B/MTMR4/MTM1/ITPR2/ITPR3/PIP4P1/MTMR1/INPP4A/DGKQ/PIK3CD/INPP5F/ITPR1/PI4K2A/PIK3C2A/ITPKB/PIP4K2B
ssc04928	Parathyroid hormone synthesis, secretion and action	79	-0.492813	-1.62019	0.00267738	0.153897	0.139201	2389	tags=43%, list=22%, signal=34%	GNA13/FGFR1/PTHLH/CDKN1A/MAPK1/BRAF/MMP15/GNA11/PLD1/PDE4A/RUNX2/ADCY7/MEF2C/MAP2K1/CREB1/ARAF/CREB5/MMP25/EGFR/ADCY6/GATA3/LRP6/ITPR2/MMP13/SLC34A1/ITPR3/TRPV5/RAF1/PDE4B/GNA12/SP1/ITPR1/GNAQ/MMP16
ssc04744	Phototransduction	14	0.79516	2.13447	0.0027248	0.153897	0.139201	976	tags=50%, list=9%, signal=46%	CNGA1/GUCY2D/GRK1/GNAT2/RGS9/CALML4/GUCA1A
ssc00140	Steroid hormone biosynthesis	16	0.678213	1.84217	0.00285714	0.153897	0.139201	1571	tags=50%, list=14%, signal=43%	CYP2C42/CYP1A1/HSD11B2/CYP2C49/HSD11B1L/HSD17B2/AKR1D1/COMT
ssc05323	Rheumatoid arthritis	52	0.455746	1.641	0.00348432	0.153897	0.139201	1716	tags=31%, list=16%, signal=26%	CCL2/LTB/CSF2/SLA-DOA/ATP6V1C2/TGFB1/CCL20/TNFSF13B/SLA-DMB/ATP6V1F/TCIRG1/IL18/ATP6V1E2/TLR2/CCL5/ATP6V1E1
ssc03010	Ribosome	74	0.581807	2.24642	0.00383142	0.153897	0.139201	2835	tags=74%, list=26%, signal=55%	MRPS7/MRPL28/RPS15A/MRPS6/MRPS11/MRPS18A/MRPL20/RPS23/RPS13/RPS28/RPLP2/RPL6/RPL7A/RPL13/RPS3/MRPS14/RPS3A/RPL19/MRPL13/RPS5/MRPS2/RPL36AL/MRPL17/RPS11/RPL7/MRPL9/RPS20/RPS29/MRPL11/MRPL24/MRPL18/RPL11/RPL23/MRPL34/RPS18/RPL3/RPL37/RPL27/MRPL36/MRPL12/MRPL4/RPL26L1/RPL18/RPL5/RPL22/RPS9/RPSA/RPL35/RPL37A/RPS27L/RPS12/MRPS10/MRPS9/MRPL1/RPL8
ssc00562	Inositol phosphate metabolism	61	-0.534267	-1.69431	0.00403769	0.153897	0.139201	3035	tags=54%, list=28%, signal=39%	MINPP1/CDIPT/INPP5A/IPPK/PIK3CA/SACM1L/PIKFYVE/MTMR3/INPP5B/PLCG2/PIK3CB/PLCD1/PIP5K1C/OCRL/PLCG1/PLCH2/SYNJ2/PIP4K2A/SYNJ1/PIP5K1A/PIP5K1B/ALDH6A1/PIK3C2B/MTMR4/MTM1/MTMR1/INPP4A/PIK3CD/INPP5F/PI4K2A/PIK3C2A/ITPKB/PIP4K2B
ssc04060	Cytokine-cytokine receptor interaction	120	0.403228	1.67841	0.00552486	0.153897	0.139201	903	tags=22%, list=8%, signal=20%	CCL2/CXCL9/IFN-ALPHA-15/LTB/CXCL11/IFN-OMEGA-3/MPL/CSF2/CXCL10/IFNB1/IL1R2/CXCL14/THPO/IL5/CLCF1/IL17RB/TNFSF18/TGFB1/GDF15/CCL19/IL22RA1/IFNE/CCL20/TNFRSF4/IL19/TNFSF13B
ssc00310	Lysine degradation	52	-0.531835	-1.65417	0.00559441	0.153897	0.139201	1825	tags=27%, list=17%, signal=23%	EHHADH/SUV39H2/SETD1A/PRDM6/KMT2A/NSD3/MECOM/KMT2C/ALDH1B1/ASH1L/SETD1B/PHYKPL/DLST/EZH1
ssc05171	Coronavirus disease - COVID-19	128	0.389212	1.6496	0.00581395	0.153897	0.139201	1985	tags=37%, list=18%, signal=30%	CCL2/IFN-ALPHA-15/ISG15/CSF2/CASP1/CXCL10/IFNB1/CFD/C1S/MX1/C1R/IRF9/OAS2/ACE/PRKCG/RPS15A/IFIH1/DDX58/C4A/RPS23/STAT2/RPS13/RPS28/RPLP2/RPL6/RPL7A/RPL13/RPS3/RPS3A/RPL19/MYD88/RPS5/RPL36AL/RPS11/RPL7/IRAK1/TLR2/RPS20/RPS29/MAPK3/RPL11/RPL23/RPS18/MASP2/RPL3/RPL37/RPL27
ssc05205	Proteoglycans in cancer	162	-0.414939	-1.50767	0.00590319	0.153897	0.139201	1912	tags=31%, list=17%, signal=26%	FGF2/MAPK14/CAV1/PPP1CB/MYC/PPP1R12B/ITGAV/PTPN11/PDPK1/CAMK2G/MET/PDCD4/CTNNB1/MAP2K1/PTCH1/FZD7/ARAF/ARHGEF12/COL1A2/HSPG2/FZD4/WNT5A/FRS2/EGFR/STAT3/WNT9A/ITPR2/FZD1/TIMP3/FZD6/FN1/EZR/THBS1/ITPR3/ITGA2/ROCK2/RAF1/PIK3CD/PXN/FZD8/GAB1/CAMK2D/ITPR1/CBL/ANK2/WNT16/PPP1R12A/KDR/PAK1/IHH/FZD5
ssc04350	TGF-beta signaling pathway	68	-0.487726	-1.5721	0.00673854	0.153897	0.139201	3355	tags=53%, list=31%, signal=37%	ACVR1/SMAD3/BMPR1B/ZFYVE16/NEO1/SMAD7/LEFTY2/ACVR1B/ZFYVE9/BMPR2/LTBP1/TGFB3/ROCK1/MAPK1/PPP2R1B/TGIF2/SMAD4/RGMB/MYC/PPP2CB/THSD4/BAMBI/TGFBR2/FMOD/GREM1/SMAD1/CREBBP/INHBA/RBL1/THBS1/EP300/FST/SP1/BMP2/AMHR2/FBN1
ssc04512	ECM-receptor interaction	55	-0.514459	-1.60665	0.0069735	0.153897	0.139201	2194	tags=35%, list=20%, signal=28%	LAMA1/SV2A/LAMC2/ITGA1/HMMR/ITGAV/ITGA10/ITGA7/COL1A2/HSPG2/ITGB8/FN1/THBS1/ITGA6/ITGA2/TNC/COL2A1/CHAD/GP1BA
ssc05211	Renal cell carcinoma	55	-0.525459	-1.641	0.0069735	0.153897	0.139201	2660	tags=45%, list=24%, signal=35%	PIK3CA/TGFB3/CRK/PIK3CB/HIF1A/CDKN1A/MAPK1/BRAF/EGLN2/PAK2/ARNT/PTPN11/MET/MAP2K1/ARAF/ETS1/CREBBP/EP300/RAPGEF1/RAF1/PIK3CD/EPAS1/GAB1/TGFA/PAK1
ssc04360	Axon guidance	138	-0.414929	-1.48273	0.00712589	0.153897	0.139201	2623	tags=37%, list=24%, signal=28%	PLXNA1/ROCK1/PRKCA/SEMA3F/PLCG2/PTK2/PIK3CB/PLXNB1/SSH1/PLCG1/MAPK1/SEMA3E/PLXNA2/ROBO1/PPP3R1/PAK2/NTN4/SEMA6C/SEMA6A/PTPN11/PPP3CB/PDPK1/CAMK2G/MET/PTCH1/EPHB4/ARHGEF12/WNT5A/PARD6B/EPHA4/NTN3/RND1/SEMA4G/SEMA3A/SRGAP1/PLXNA4/NTN1/ROCK2/NRP1/MYL5/RAF1/PIK3CD/CAMK2D/LIMK2/NFATC3/SSH2/UNC5B/PAK1/PARD6G/EPHB3/EPHB2
ssc04934	Cushing syndrome	110	-0.440924	-1.53675	0.00745342	0.153897	0.139201	2264	tags=35%, list=21%, signal=28%	CDKN1A/MAPK1/BRAF/CYP21A2/WNT10A/GNA11/ARNT/ADCY7/CAMK2G/CTNNB1/MAP2K1/AHR/CREB1/FZD7/AXIN2/FZD4/CREB5/WNT5A/EGFR/KMT2A/WNT9A/ADCY6/ITPR2/FZD1/TCF7L2/APC2/FZD6/ASH2L/ITPR3/POMC/FZD8/SP1/PBX1/CAMK2D/ITPR1/GNAQ/WNT16/FZD5
ssc00190	Oxidative phosphorylation	82	0.422067	1.6354	0.00790514	0.153897	0.139201	2657	tags=54%, list=24%, signal=41%	ATP6V1C2/NDUFA4L2/COX7A2/COX6C/UQCRQ/NDUFV2/COX6A1/PPA1/NDUFC2/COX6A2/NDUFB2/UQCR10/NDUFS4/COX5B/ATP6V1F/NDUFB10/SDHB/NDUFS6/TCIRG1/NDUFA8/ATP6V1E2/COX7A2L/ATP5F1C/COX4I1/ATP6V1E1/NDUFA10/ATP5PB/NDUFS5/ATP5MC2/CYCS/PPA2/NDUFA6/NDUFB8/NDUFB9/ATP5ME/NDUFA13/ATP6V1G1/ATP5F1D/NDUFC1/SDHD/NDUFV3/NDUFS8/ATP5PO/ATP5F1E
ssc04810	Regulation of actin cytoskeleton	152	-0.417731	-1.50947	0.00829384	0.153897	0.139201	2664	tags=41%, list=24%, signal=31%	DIAPH3/ARHGEF6/ROCK1/CRK/PTK2/PIK3CB/SSH1/ITGB3/PIP5K1C/F2/GNA13/FGFR1/ARHGAP35/MAPK1/ARHGEF4/PDGFD/BRAF/TIAM1/NCKAP1/ITGA1/FGF2/PAK2/NCKAP1L/PPP1CB/PPP1R12B/PIP4K2A/ITGAV/PIP5K1A/ITGA10/PIP5K1B/MAP2K1/BDKRB2/ITGA7/ARAF/ARHGEF12/MYLK/CHRM4/EGFR/ITGB8/DOCK1/APC2/CYFIP2/FN1/ITGB2/EZR/ITGA6/ITGA2/ROCK2/MYL5/RAF1/PIK3CD/PXN/LPAR5/PFN2/GNA12/DIAPH2/LIMK2/PPP1R12A/SSH2/PAK1/VCL/PIP4K2B
ssc05225	Hepatocellular carcinoma	129	-0.413161	-1.46841	0.00959233	0.168623	0.152521	2660	tags=37%, list=24%, signal=29%	TGFB3/FRAT1/PRKCA/GADD45G/CSNK1A1/PLCG2/PIK3CB/FRAT2/SMARCD1/PLCG1/SHC1/CDKN1A/MAPK1/BRAF/PBRM1/WNT10A/SMAD4/MYC/SMARCA2/MET/ARID2/CTNNB1/ARID1A/MAP2K1/FZD7/SHC2/SMARCD3/AXIN2/ARAF/FZD4/WNT5A/TGFBR2/EGFR/WNT9A/LRP6/FZD1/TCF7L2/APC2/FZD6/POLK/RAF1/PIK3CD/FZD8/GAB1/TGFA/WNT16/SMARCC1/FZD5
ssc00440	Phosphonate and phosphinate metabolism	6	-0.83559	-1.62457	0.0117253	0.195812	0.177114	181	tags=50%, list=2%, signal=49%	CEPT1/SELENOI/PCYT1A
ssc05168	Herpes simplex virus 1 infection	180	0.337498	1.49605	0.0125786	0.20006	0.180956	1706	tags=27%, list=16%, signal=23%	CCL2/PPP1CA/IFN-ALPHA-15/ZNF674/ZNF671/ZNF527/IFNB1/ZNF577/BST2/SLA-DOA/ZNF582/CD74/ZNF331/ZNF630/IRF9/OAS2/ZNF514/BID/IFIH1/ZNF169/EIF2B3/DDX58/STAT2/CARD9/ZNF182/ZNF667/EIF4EBP1/ZNF782/SLA-DMB/B2M/B2M/ZNF205/SRSF4/ZFP1/MYD88/RHEB/ZNF7/IRAK1/TRAF2/DAXX/ZNF473/SRSF5/TLR2/ZNF354A/BAD/PDIA3/BAX/CCL5
