# Supplementary material for: Integrative ATAC-seq and RNA-seq analyses of IPEC-J2 cells reveals porcine transcription and chromatin accessibility changes associated with Escherichia coli F18ac inhibited by Lactobacillus reuteri
Source: Front Microbiol. 2023 Feb 16;14:1101111. doi: 10.3389/fmicb.2023.1101111 (PMC9978113; doi:10.3389/fmicb.2023.1101111)
Supplement: Supplementary file 7 [file Table_5.XLSX]

## Sheet: EC VS CTL
Table S5. Expression of KDM family
name	EC3_FPKM	EC2_FPKM	EC1_FPKM	CTL1_FPKM	CTL3_FPKM	CTL2_FPKM	baseMean	log2FC	Pvalue	trend
KDM7A	9.19638	6.1953	11.5939	1.02713	1.01585	0.641655	722.034	3.40064	9.95988e-33	UP
KDM3A	16.9076	13.2116	18.4596	4.08189	4.57086	4.50057	1178.31	1.97035	4.82814e-36	UP
KDM5B	12.3555	13.3637	11.2335	3.65713	4.70055	4.21494	844.778	1.67226	1.39152e-12	UP
KDM4B	30.7224	23.9138	32.7034	10.9738	17.1906	11.2044	1332.04	1.24515	2.76808e-08	UP
KDM3B	0.565083	0.0404408	0.876038	0.179514	0.382212	0.148221	28.1164	1.09003	0.21118	UP
KDM2A	20.0926	9.38643	21.7405	9.22561	12.8532	10.7035	1321.54	0.705118	0.017583	UP
KDM4C	3.72055	2.66512	3.91252	2.2553	2.47597	2.08586	271.257	0.678737	0.000474587	UP
KDM1B	7.85091	2.83777	9.66746	3.96633	5.92794	3.44755	408.079	0.661643	0.107976	UP
KDM6A	3.92389	0.917917	5.53007	1.77799	3.69097	1.81839	184.577	0.551819	0.327931	UP
KDM6B	13.0715	9.45551	11.8284	7.34147	9.44989	10.6704	1002.52	0.410445	0.0571103	UP
KDM5A	3.16137	1.83478	3.84094	2.24485	3.00913	2.60461	384.769	0.239113	0.372789	UP
KDM5C	25.2715	18.9912	25.2929	18.6107	25.6646	19.1217	2063.65	0.225842	0.214302	UP
KDM1A	11.7245	10.2838	13.6605	10.7148	11.7692	10.1616	831.389	0.218839	0.171908	UP
KDM2B	9.35804	6.52633	9.64644	7.83952	9.1748	7.30691	761.554	0.153602	0.390011	UP
KDM8	5.85512	6.02545	5.74684	6.65935	8.65833	6.20732	228.581	-0.178802	0.456106	DOWN

## Sheet: LR.EC VS EC
name	LR.EC2_FPKM	LR.EC3_FPKM	LR.EC1_FPKM	EC3_FPKM	EC2_FPKM	EC1_FPKM	baseMean	log2FC	Pvalue	trend
KDM3B	0.0590073	0.0989359	0.142773	0.565083	0.0404408	0.876038	21.0078	-2.19121	0.0174052	DOWN
KDM6A	1.58894	1.25988	1.856	3.92389	0.917917	5.53007	147.004	-1.0432	0.0479887	DOWN
KDM2A	11.8911	11.8428	10.719	20.0926	9.38643	21.7405	1260.21	-0.504869	0.0737525	DOWN
KDM4B	23.8366	18.5298	18.0444	30.7224	23.9138	32.7034	1447.24	-0.492647	0.0159437	DOWN
KDM1B	4.2043	5.21826	5.08632	7.85091	2.83777	9.66746	395.463	-0.409712	0.279376	DOWN
KDM5A	2.37061	2.18236	2.20454	3.16137	1.83478	3.84094	337.597	-0.329851	0.205908	DOWN
KDM2B	7.79469	6.78136	6.57774	9.35804	6.52633	9.64644	671.188	-0.228396	0.23508	DOWN
KDM5B	15.0383	8.47941	9.19538	12.3555	13.3637	11.2335	1099.86	-0.162564	0.606916	DOWN
KDM4C	3.07785	2.86565	3.01488	3.72055	2.66512	3.91252	285.582	-0.161776	0.402113	DOWN
KDM5C	25.1486	17.0465	18.5387	25.2715	18.9912	25.2929	1906.23	-0.155637	0.495618	DOWN
KDM7A	7.93958	6.86342	8.63285	9.19638	6.1953	11.5939	1131.38	-0.152696	0.506718	DOWN
KDM3A	16.9631	14.062	13.6897	16.9076	13.2116	18.4596	1649.26	-0.0804551	0.667792	DOWN
KDM1A	10.8986	11.1536	11.7826	11.7245	10.2838	13.6605	795.109	-0.0452045	0.778336	DOWN
KDM8	5.85369	5.35055	6.83755	5.85512	6.02545	5.74684	197.128	0.0496425	0.837438	UP
KDM6B	15.7213	10.5879	10.9303	13.0715	9.45551	11.8284	1091.91	0.155622	0.52182	UP
